# Supplementary material for: TMF Attenuates Cognitive Impairment and Neuroinflammation by Inhibiting the MAPK/NF-κB Pathway in Alzheimer’s Disease: A Multi-Omics Analysis
Source: Mar Drugs. 2025 Feb 7;23(2):74. doi: 10.3390/md23020074 (PMC11857128; doi:10.3390/md23020074)
Supplement: Supplementary file 1 [file marinedrugs-23-00074-s001.zip]

Archive with 1 entries (1 files):
- marinedrugs-3444109-supplementary.pdf
